# Supplementary material for: Considering tumour volume for motion corrected DWI of colorectal liver metastases increases sensitivity of ADC to detect treatment-induced changes
Source: Sci Rep. 2019 Mar 7;9:3828. doi: 10.1038/s41598-019-40565-y (PMC6405765; doi:10.1038/s41598-019-40565-y)
Supplement: Supplementary file 2 — Statistical Uncertainty calculator [file 41598_2019_40565_MOESM2_ESM.xlsx]

## Sheet: Ryan Pathak et al
Considering tumour volume for motion corrected DWI of colorectal liver metastases, increases sensitivity of ADC to detect treatment-induced changes
*Ryan Pathak 1, 2, Jingduo Tian 1, Neil A Thacker 1, David M Morris 1, Hossein Ragheb 1, Charles Saunders 3, Mark Saunders 2, Alan Jackson 1
1University of Manchester, Wolfson Molecular Imaging Centre, Manchester, UK. 2The Christie Hospital, NHS Foundation Trust, Manchester, UK. 3University of St Andrews, Scotland, UK. Correspondence and request for materials should be addresses to RP (email: ryan.pathak@manchester.ac.uk).

## Sheet: calculate uncertainty
Uncertainty for an individual tumour repeatabiity or post treatment change														Please adjust P3 formula to include all data from column M
Measurement 1 or pretreatment				Measurement 2 or post treatment				Statistical error model related to tumour volume
Patient	Voxels	ADC	Standard Deviation	Voxels	ADC	Standard Deviation		Uncertainty %		ΔADC%	Standardised (S)	Chi 2		Chi 2 critical value	126.824
1	1764	111.93	25.59	1936	105.53	27.95		5.19265		-5.88614	-1.13355	1.28494		Degrees of freedon	29
2	7845	189.94	27.9	7680	181.33	35.06		3.02459		-4.63813	-1.53348	2.35155		(n-1)
3	9340	115.49	26.91	10192	114.25	26.35		3.22345		-1.07948	-0.334883	0.112147
4	394	95.67	22.27	545	105.3	22.96		8.90664		9.58352	1.076	1.15777		http://www.socscistatistics.com/pvalues/chidistribution.aspx
5	1205	202.15	47.83	1341	173.65	34.65		5.39407		-15.1676	-2.81191	7.90684		to calculate p value (or other online free calculator)
6	4775	127.95	36.44	4642	125.27	26.23		3.82695		-2.11674	-0.553113	0.305934
7	627	107.09	26.96	710	114.77	30.94		8.20751		6.92328	0.843531	0.711545		This example	P value	< 0.00001
8	308	108.88	27.08	232	106.01	29.58		12.8081		-2.67113	-0.208551	0.0434934		if p=> 0.05 then no significant difference between data and the error model, which can be used safely
9	8018	122.61	39.79	7845	109.96	36.99		3.80876		-10.8784	-2.85616	8.15766
10	138	67.87	26.42	102	93.99	41.82		33.2835		32.2748	0.969693	0.940305
11	10286	129.97	29.78	11060	125.33	29.43		3.15863		-3.63494	-1.15079	1.32433		Please adjust formula in P15 to reflect number of entries on column K
12	772	116.46	19.57	891	95.74	16.45		5.94953		19.5287	3.2824	10.7742		95% LoA	30.1904	i.e. for this example a change in ADC of greater than 30.1% is required to detect a significant treatment response
13	701	121.88	21.79	409	79.78	21.4		7.97264		41.7534	5.23709	27.4271
14	480	120.16	22.2	480	127.85	22.93		7.27285		-6.20136	-0.852673	0.72705
15	824	126.39	34.32	845	122.36	32.87		7.489		3.2402	0.432661	0.187196
16	1764	111.93	25.59	1936	105.53	27.95		5.19265		5.88614	1.13355	1.28494
17	7845	189.94	27.9	7680	181.33	35.06		3.02459		4.63813	1.53348	2.35155
18	9340	115.49	26.91	10192	114.25	26.35		3.22345		1.07948	0.334883	0.112147
19	394	95.67	22.27	545	105.3	22.96		8.90664		-9.58352	-1.076	1.15777
20	1205	202.15	47.83	1341	173.65	34.65		5.39407		15.1676	2.81191	7.90684
21	4775	127.95	36.44	4642	125.27	26.23		3.82695		2.11674	0.553113	0.305934
22	627	107.09	26.96	710	114.77	30.94		8.20751		-6.92328	-0.843531	0.711545
23	308	108.88	27.08	232	106.01	29.58		12.8081		2.67113	0.208551	0.0434934
24	8018	122.61	39.79	7845	109.96	36.99		3.80876		10.8784	2.85616	8.15766
25	138	67.87	26.42	102	93.99	41.82		33.2835		-32.2748	-0.969693	0.940305
26	10286	129.97	29.78	11060	125.33	29.43		3.15863		3.63494	1.15079	1.32433
27	772	116.46	19.57	891	95.74	16.45		5.94953		19.5287	3.2824	10.7742
28	701	121.88	21.79	409	79.78	21.4		7.97264		41.7534	5.23709	27.4271
29	480	120.16	22.2	480	127.85	22.93		7.27285		-6.20136	-0.852673	0.72705
30	824	126.39	34.32	845	122.36	32.87		7.489		3.2402	0.432661	0.187196
31								#DIV/0!		#DIV/0!	#DIV/0!	#DIV/0!
32								#DIV/0!		#DIV/0!	#DIV/0!	#DIV/0!
33								#DIV/0!		#DIV/0!	#DIV/0!	#DIV/0!
34								#DIV/0!		#DIV/0!	#DIV/0!	#DIV/0!
35								#DIV/0!		#DIV/0!	#DIV/0!	#DIV/0!
36								#DIV/0!		#DIV/0!	#DIV/0!	#DIV/0!
37								#DIV/0!		#DIV/0!	#DIV/0!	#DIV/0!
38								#DIV/0!		#DIV/0!	#DIV/0!	#DIV/0!
39								#DIV/0!		#DIV/0!	#DIV/0!	#DIV/0!
40								#DIV/0!		#DIV/0!	#DIV/0!	#DIV/0!
41								#DIV/0!		#DIV/0!	#DIV/0!	#DIV/0!
42								#DIV/0!		#DIV/0!	#DIV/0!	#DIV/0!
43								#DIV/0!		#DIV/0!	#DIV/0!	#DIV/0!
44								#DIV/0!		#DIV/0!	#DIV/0!	#DIV/0!
45								#DIV/0!		#DIV/0!	#DIV/0!	#DIV/0!
46								#DIV/0!		#DIV/0!	#DIV/0!	#DIV/0!
47								#DIV/0!		#DIV/0!	#DIV/0!	#DIV/0!
48								#DIV/0!		#DIV/0!	#DIV/0!	#DIV/0!
49								#DIV/0!		#DIV/0!	#DIV/0!	#DIV/0!
50								#DIV/0!		#DIV/0!	#DIV/0!	#DIV/0!
51								#DIV/0!		#DIV/0!	#DIV/0!	#DIV/0!
52								#DIV/0!		#DIV/0!	#DIV/0!	#DIV/0!
53								#DIV/0!		#DIV/0!	#DIV/0!	#DIV/0!
54								#DIV/0!		#DIV/0!	#DIV/0!	#DIV/0!
55								#DIV/0!		#DIV/0!	#DIV/0!	#DIV/0!
56								#DIV/0!		#DIV/0!	#DIV/0!	#DIV/0!
57								#DIV/0!		#DIV/0!	#DIV/0!	#DIV/0!
58								#DIV/0!		#DIV/0!	#DIV/0!	#DIV/0!
59								#DIV/0!		#DIV/0!	#DIV/0!	#DIV/0!
60								#DIV/0!		#DIV/0!	#DIV/0!	#DIV/0!
61								#DIV/0!		#DIV/0!	#DIV/0!	#DIV/0!
62								#DIV/0!		#DIV/0!	#DIV/0!	#DIV/0!
63								#DIV/0!		#DIV/0!	#DIV/0!	#DIV/0!
64								#DIV/0!		#DIV/0!	#DIV/0!	#DIV/0!
65								#DIV/0!		#DIV/0!	#DIV/0!	#DIV/0!
66								#DIV/0!		#DIV/0!	#DIV/0!	#DIV/0!
67								#DIV/0!		#DIV/0!	#DIV/0!	#DIV/0!
68								#DIV/0!		#DIV/0!	#DIV/0!	#DIV/0!
69								#DIV/0!		#DIV/0!	#DIV/0!	#DIV/0!
70								#DIV/0!		#DIV/0!	#DIV/0!	#DIV/0!
71								#DIV/0!		#DIV/0!	#DIV/0!	#DIV/0!
72								#DIV/0!		#DIV/0!	#DIV/0!	#DIV/0!
73								#DIV/0!		#DIV/0!	#DIV/0!	#DIV/0!
74								#DIV/0!		#DIV/0!	#DIV/0!	#DIV/0!
75								#DIV/0!		#DIV/0!	#DIV/0!	#DIV/0!
76								#DIV/0!		#DIV/0!	#DIV/0!	#DIV/0!
77								#DIV/0!		#DIV/0!	#DIV/0!	#DIV/0!
78								#DIV/0!		#DIV/0!	#DIV/0!	#DIV/0!
79								#DIV/0!		#DIV/0!	#DIV/0!	#DIV/0!
80								#DIV/0!		#DIV/0!	#DIV/0!	#DIV/0!
81								#DIV/0!		#DIV/0!	#DIV/0!	#DIV/0!
82								#DIV/0!		#DIV/0!	#DIV/0!	#DIV/0!
83								#DIV/0!		#DIV/0!	#DIV/0!	#DIV/0!
84								#DIV/0!		#DIV/0!	#DIV/0!	#DIV/0!
85								#DIV/0!		#DIV/0!	#DIV/0!	#DIV/0!
86								#DIV/0!		#DIV/0!	#DIV/0!	#DIV/0!
87								#DIV/0!		#DIV/0!	#DIV/0!	#DIV/0!
88								#DIV/0!		#DIV/0!	#DIV/0!	#DIV/0!
89								#DIV/0!		#DIV/0!	#DIV/0!	#DIV/0!
90								#DIV/0!		#DIV/0!	#DIV/0!	#DIV/0!
91								#DIV/0!		#DIV/0!	#DIV/0!	#DIV/0!
92								#DIV/0!		#DIV/0!	#DIV/0!	#DIV/0!
93								#DIV/0!		#DIV/0!	#DIV/0!	#DIV/0!
94								#DIV/0!		#DIV/0!	#DIV/0!	#DIV/0!
95								#DIV/0!		#DIV/0!	#DIV/0!	#DIV/0!
96								#DIV/0!		#DIV/0!	#DIV/0!	#DIV/0!
97								#DIV/0!		#DIV/0!	#DIV/0!	#DIV/0!
98								#DIV/0!		#DIV/0!	#DIV/0!	#DIV/0!
99								#DIV/0!		#DIV/0!	#DIV/0!	#DIV/0!
100								#DIV/0!		#DIV/0!	#DIV/0!	#DIV/0!
101								#DIV/0!		#DIV/0!	#DIV/0!	#DIV/0!
102								#DIV/0!		#DIV/0!	#DIV/0!	#DIV/0!
103								#DIV/0!		#DIV/0!	#DIV/0!	#DIV/0!
104								#DIV/0!		#DIV/0!	#DIV/0!	#DIV/0!
105								#DIV/0!		#DIV/0!	#DIV/0!	#DIV/0!
106								#DIV/0!		#DIV/0!	#DIV/0!	#DIV/0!
107								#DIV/0!		#DIV/0!	#DIV/0!	#DIV/0!
108								#DIV/0!		#DIV/0!	#DIV/0!	#DIV/0!
109								#DIV/0!		#DIV/0!	#DIV/0!	#DIV/0!
110								#DIV/0!		#DIV/0!	#DIV/0!	#DIV/0!
111								#DIV/0!		#DIV/0!	#DIV/0!	#DIV/0!
112								#DIV/0!		#DIV/0!	#DIV/0!	#DIV/0!
113								#DIV/0!		#DIV/0!	#DIV/0!	#DIV/0!
114								#DIV/0!		#DIV/0!	#DIV/0!	#DIV/0!
115								#DIV/0!		#DIV/0!	#DIV/0!	#DIV/0!
116								#DIV/0!		#DIV/0!	#DIV/0!	#DIV/0!
117								#DIV/0!		#DIV/0!	#DIV/0!	#DIV/0!
118								#DIV/0!		#DIV/0!	#DIV/0!	#DIV/0!
119								#DIV/0!		#DIV/0!	#DIV/0!	#DIV/0!
120								#DIV/0!		#DIV/0!	#DIV/0!	#DIV/0!
121								#DIV/0!		#DIV/0!	#DIV/0!	#DIV/0!
122								#DIV/0!		#DIV/0!	#DIV/0!	#DIV/0!
123								#DIV/0!		#DIV/0!	#DIV/0!	#DIV/0!
124								#DIV/0!		#DIV/0!	#DIV/0!	#DIV/0!
125								#DIV/0!		#DIV/0!	#DIV/0!	#DIV/0!
126								#DIV/0!		#DIV/0!	#DIV/0!	#DIV/0!
127								#DIV/0!		#DIV/0!	#DIV/0!	#DIV/0!
128								#DIV/0!		#DIV/0!	#DIV/0!	#DIV/0!
129								#DIV/0!		#DIV/0!	#DIV/0!	#DIV/0!
130								#DIV/0!		#DIV/0!	#DIV/0!	#DIV/0!
131								#DIV/0!		#DIV/0!	#DIV/0!	#DIV/0!
132								#DIV/0!		#DIV/0!	#DIV/0!	#DIV/0!
133								#DIV/0!		#DIV/0!	#DIV/0!	#DIV/0!
134								#DIV/0!		#DIV/0!	#DIV/0!	#DIV/0!
135								#DIV/0!		#DIV/0!	#DIV/0!	#DIV/0!
136								#DIV/0!		#DIV/0!	#DIV/0!	#DIV/0!
137								#DIV/0!		#DIV/0!	#DIV/0!	#DIV/0!
138								#DIV/0!		#DIV/0!	#DIV/0!	#DIV/0!
139								#DIV/0!		#DIV/0!	#DIV/0!	#DIV/0!
140								#DIV/0!		#DIV/0!	#DIV/0!	#DIV/0!
141								#DIV/0!		#DIV/0!	#DIV/0!	#DIV/0!
142								#DIV/0!		#DIV/0!	#DIV/0!	#DIV/0!
143								#DIV/0!		#DIV/0!	#DIV/0!	#DIV/0!
144								#DIV/0!		#DIV/0!	#DIV/0!	#DIV/0!
145								#DIV/0!		#DIV/0!	#DIV/0!	#DIV/0!
146								#DIV/0!		#DIV/0!	#DIV/0!	#DIV/0!
147								#DIV/0!		#DIV/0!	#DIV/0!	#DIV/0!
148								#DIV/0!		#DIV/0!	#DIV/0!	#DIV/0!
149								#DIV/0!		#DIV/0!	#DIV/0!	#DIV/0!
150								#DIV/0!		#DIV/0!	#DIV/0!	#DIV/0!
151								#DIV/0!		#DIV/0!	#DIV/0!	#DIV/0!
152								#DIV/0!		#DIV/0!	#DIV/0!	#DIV/0!
153								#DIV/0!		#DIV/0!	#DIV/0!	#DIV/0!
154								#DIV/0!		#DIV/0!	#DIV/0!	#DIV/0!
155								#DIV/0!		#DIV/0!	#DIV/0!	#DIV/0!
156								#DIV/0!		#DIV/0!	#DIV/0!	#DIV/0!
157								#DIV/0!		#DIV/0!	#DIV/0!	#DIV/0!
158								#DIV/0!		#DIV/0!	#DIV/0!	#DIV/0!
159								#DIV/0!		#DIV/0!	#DIV/0!	#DIV/0!
160								#DIV/0!		#DIV/0!	#DIV/0!	#DIV/0!
161								#DIV/0!		#DIV/0!	#DIV/0!	#DIV/0!
162								#DIV/0!		#DIV/0!	#DIV/0!	#DIV/0!
163								#DIV/0!		#DIV/0!	#DIV/0!	#DIV/0!
164								#DIV/0!		#DIV/0!	#DIV/0!	#DIV/0!
165								#DIV/0!		#DIV/0!	#DIV/0!	#DIV/0!
166								#DIV/0!		#DIV/0!	#DIV/0!	#DIV/0!
167								#DIV/0!		#DIV/0!	#DIV/0!	#DIV/0!
168								#DIV/0!		#DIV/0!	#DIV/0!	#DIV/0!
169								#DIV/0!		#DIV/0!	#DIV/0!	#DIV/0!
170								#DIV/0!		#DIV/0!	#DIV/0!	#DIV/0!
171								#DIV/0!		#DIV/0!	#DIV/0!	#DIV/0!
172								#DIV/0!		#DIV/0!	#DIV/0!	#DIV/0!
173								#DIV/0!		#DIV/0!	#DIV/0!	#DIV/0!
174								#DIV/0!		#DIV/0!	#DIV/0!	#DIV/0!
175								#DIV/0!		#DIV/0!	#DIV/0!	#DIV/0!
176								#DIV/0!		#DIV/0!	#DIV/0!	#DIV/0!
177								#DIV/0!		#DIV/0!	#DIV/0!	#DIV/0!
178								#DIV/0!		#DIV/0!	#DIV/0!	#DIV/0!
179								#DIV/0!		#DIV/0!	#DIV/0!	#DIV/0!
180								#DIV/0!		#DIV/0!	#DIV/0!	#DIV/0!
181								#DIV/0!		#DIV/0!	#DIV/0!	#DIV/0!
182								#DIV/0!		#DIV/0!	#DIV/0!	#DIV/0!
183								#DIV/0!		#DIV/0!	#DIV/0!	#DIV/0!
184								#DIV/0!		#DIV/0!	#DIV/0!	#DIV/0!
185								#DIV/0!		#DIV/0!	#DIV/0!	#DIV/0!
186								#DIV/0!		#DIV/0!	#DIV/0!	#DIV/0!
187								#DIV/0!		#DIV/0!	#DIV/0!	#DIV/0!
188								#DIV/0!		#DIV/0!	#DIV/0!	#DIV/0!
189								#DIV/0!		#DIV/0!	#DIV/0!	#DIV/0!
190								#DIV/0!		#DIV/0!	#DIV/0!	#DIV/0!
191								#DIV/0!		#DIV/0!	#DIV/0!	#DIV/0!
192								#DIV/0!		#DIV/0!	#DIV/0!	#DIV/0!
193								#DIV/0!		#DIV/0!	#DIV/0!	#DIV/0!
194								#DIV/0!		#DIV/0!	#DIV/0!	#DIV/0!
195								#DIV/0!		#DIV/0!	#DIV/0!	#DIV/0!
196								#DIV/0!		#DIV/0!	#DIV/0!	#DIV/0!
197								#DIV/0!		#DIV/0!	#DIV/0!	#DIV/0!
198								#DIV/0!		#DIV/0!	#DIV/0!	#DIV/0!
199								#DIV/0!		#DIV/0!	#DIV/0!	#DIV/0!
200								#DIV/0!		#DIV/0!	#DIV/0!	#DIV/0!
201								#DIV/0!		#DIV/0!	#DIV/0!	#DIV/0!
202								#DIV/0!		#DIV/0!	#DIV/0!	#DIV/0!
203								#DIV/0!		#DIV/0!	#DIV/0!	#DIV/0!
204								#DIV/0!		#DIV/0!	#DIV/0!	#DIV/0!
205								#DIV/0!		#DIV/0!	#DIV/0!	#DIV/0!
206								#DIV/0!		#DIV/0!	#DIV/0!	#DIV/0!
207								#DIV/0!		#DIV/0!	#DIV/0!	#DIV/0!
208								#DIV/0!		#DIV/0!	#DIV/0!	#DIV/0!
209								#DIV/0!		#DIV/0!	#DIV/0!	#DIV/0!
210								#DIV/0!		#DIV/0!	#DIV/0!	#DIV/0!
211								#DIV/0!		#DIV/0!	#DIV/0!	#DIV/0!
212								#DIV/0!		#DIV/0!	#DIV/0!	#DIV/0!
213								#DIV/0!		#DIV/0!	#DIV/0!	#DIV/0!
214								#DIV/0!		#DIV/0!	#DIV/0!	#DIV/0!
215								#DIV/0!		#DIV/0!	#DIV/0!	#DIV/0!
216								#DIV/0!		#DIV/0!	#DIV/0!	#DIV/0!
217								#DIV/0!		#DIV/0!	#DIV/0!	#DIV/0!
218								#DIV/0!		#DIV/0!	#DIV/0!	#DIV/0!
219								#DIV/0!		#DIV/0!	#DIV/0!	#DIV/0!
220								#DIV/0!		#DIV/0!	#DIV/0!	#DIV/0!
221								#DIV/0!		#DIV/0!	#DIV/0!	#DIV/0!
222								#DIV/0!		#DIV/0!	#DIV/0!	#DIV/0!
223								#DIV/0!		#DIV/0!	#DIV/0!	#DIV/0!
224								#DIV/0!		#DIV/0!	#DIV/0!	#DIV/0!
225								#DIV/0!		#DIV/0!	#DIV/0!	#DIV/0!
226								#DIV/0!		#DIV/0!	#DIV/0!	#DIV/0!
227								#DIV/0!		#DIV/0!	#DIV/0!	#DIV/0!
228								#DIV/0!		#DIV/0!	#DIV/0!	#DIV/0!
229								#DIV/0!		#DIV/0!	#DIV/0!	#DIV/0!
230								#DIV/0!		#DIV/0!	#DIV/0!	#DIV/0!
231								#DIV/0!		#DIV/0!	#DIV/0!	#DIV/0!
232								#DIV/0!		#DIV/0!	#DIV/0!	#DIV/0!
233								#DIV/0!		#DIV/0!	#DIV/0!	#DIV/0!
234								#DIV/0!		#DIV/0!	#DIV/0!	#DIV/0!
235								#DIV/0!		#DIV/0!	#DIV/0!	#DIV/0!
236								#DIV/0!		#DIV/0!	#DIV/0!	#DIV/0!
237								#DIV/0!		#DIV/0!	#DIV/0!	#DIV/0!
238								#DIV/0!		#DIV/0!	#DIV/0!	#DIV/0!
239								#DIV/0!		#DIV/0!	#DIV/0!	#DIV/0!
240								#DIV/0!		#DIV/0!	#DIV/0!	#DIV/0!
241								#DIV/0!		#DIV/0!	#DIV/0!	#DIV/0!
242								#DIV/0!		#DIV/0!	#DIV/0!	#DIV/0!
243								#DIV/0!		#DIV/0!	#DIV/0!	#DIV/0!
244								#DIV/0!		#DIV/0!	#DIV/0!	#DIV/0!
245								#DIV/0!		#DIV/0!	#DIV/0!	#DIV/0!
246								#DIV/0!		#DIV/0!	#DIV/0!	#DIV/0!
247								#DIV/0!		#DIV/0!	#DIV/0!	#DIV/0!
248								#DIV/0!		#DIV/0!	#DIV/0!	#DIV/0!
249								#DIV/0!		#DIV/0!	#DIV/0!	#DIV/0!
250								#DIV/0!		#DIV/0!	#DIV/0!	#DIV/0!
251								#DIV/0!		#DIV/0!	#DIV/0!	#DIV/0!
252								#DIV/0!		#DIV/0!	#DIV/0!	#DIV/0!
253								#DIV/0!		#DIV/0!	#DIV/0!	#DIV/0!
254								#DIV/0!		#DIV/0!	#DIV/0!	#DIV/0!
255								#DIV/0!		#DIV/0!	#DIV/0!	#DIV/0!
256								#DIV/0!		#DIV/0!	#DIV/0!	#DIV/0!
257								#DIV/0!		#DIV/0!	#DIV/0!	#DIV/0!
258								#DIV/0!		#DIV/0!	#DIV/0!	#DIV/0!
259								#DIV/0!		#DIV/0!	#DIV/0!	#DIV/0!
260								#DIV/0!		#DIV/0!	#DIV/0!	#DIV/0!
261								#DIV/0!		#DIV/0!	#DIV/0!	#DIV/0!
262								#DIV/0!		#DIV/0!	#DIV/0!	#DIV/0!
263								#DIV/0!		#DIV/0!	#DIV/0!	#DIV/0!
264								#DIV/0!		#DIV/0!	#DIV/0!	#DIV/0!
265								#DIV/0!		#DIV/0!	#DIV/0!	#DIV/0!
266								#DIV/0!		#DIV/0!	#DIV/0!	#DIV/0!
267								#DIV/0!		#DIV/0!	#DIV/0!	#DIV/0!
268								#DIV/0!		#DIV/0!	#DIV/0!	#DIV/0!
269								#DIV/0!		#DIV/0!	#DIV/0!	#DIV/0!
270								#DIV/0!		#DIV/0!	#DIV/0!	#DIV/0!
271								#DIV/0!		#DIV/0!	#DIV/0!	#DIV/0!
272								#DIV/0!		#DIV/0!	#DIV/0!	#DIV/0!
273								#DIV/0!		#DIV/0!	#DIV/0!	#DIV/0!
274								#DIV/0!		#DIV/0!	#DIV/0!	#DIV/0!
275								#DIV/0!		#DIV/0!	#DIV/0!	#DIV/0!
276								#DIV/0!		#DIV/0!	#DIV/0!	#DIV/0!
277								#DIV/0!		#DIV/0!	#DIV/0!	#DIV/0!
278								#DIV/0!		#DIV/0!	#DIV/0!	#DIV/0!
279								#DIV/0!		#DIV/0!	#DIV/0!	#DIV/0!
280								#DIV/0!		#DIV/0!	#DIV/0!	#DIV/0!
281								#DIV/0!		#DIV/0!	#DIV/0!	#DIV/0!
282								#DIV/0!		#DIV/0!	#DIV/0!	#DIV/0!
283								#DIV/0!		#DIV/0!	#DIV/0!	#DIV/0!
284								#DIV/0!		#DIV/0!	#DIV/0!	#DIV/0!
285								#DIV/0!		#DIV/0!	#DIV/0!	#DIV/0!
286								#DIV/0!		#DIV/0!	#DIV/0!	#DIV/0!
287								#DIV/0!		#DIV/0!	#DIV/0!	#DIV/0!
288								#DIV/0!		#DIV/0!	#DIV/0!	#DIV/0!
289								#DIV/0!		#DIV/0!	#DIV/0!	#DIV/0!
290								#DIV/0!		#DIV/0!	#DIV/0!	#DIV/0!
291								#DIV/0!		#DIV/0!	#DIV/0!	#DIV/0!
292								#DIV/0!		#DIV/0!	#DIV/0!	#DIV/0!
293								#DIV/0!		#DIV/0!	#DIV/0!	#DIV/0!
294								#DIV/0!		#DIV/0!	#DIV/0!	#DIV/0!
295								#DIV/0!		#DIV/0!	#DIV/0!	#DIV/0!
296								#DIV/0!		#DIV/0!	#DIV/0!	#DIV/0!
297								#DIV/0!		#DIV/0!	#DIV/0!	#DIV/0!
298								#DIV/0!		#DIV/0!	#DIV/0!	#DIV/0!

## Sheet: Mean
Protocol A										Protocol B
tumour	Test Voxels	Retest Voxels	Test Volume (cm3)	Restest Volume (cm3)	Test ADC (mm2/s)	Retest ADC (mm2/s)	test StD	retest StD		tumour	Test Voxels	Retest Voxels	Test Volume (cm3)	Restest Volume (cm3)	Test ADC (mm2/s)	Retest ADC (mm2/s)	test StD	retest StD
1	1764	1936	19.845	21.78	111.93	105.53	25.59	27.95		1	1938	2006	21.8025	22.5675	102.58	105.55	26.1	24.71
2	7845	7680	88.2562	86.4	189.94	181.33	27.9	35.06		2	7491	7667	84.2737	86.2537	188.96	181.98	30.51	27.16
3	9340	10192	105.075	114.66	115.49	114.25	26.91	26.35		3	9301	10014	104.636	112.657	114.44	110.95	25.86	25.92
4	394	545	4.4325	6.13125	95.67	105.3	22.27	22.96		4	453	535	5.09625	6.01875	120.24	113.82	26.64	27.87
5	1205	1341	13.5563	15.0862	202.15	173.65	47.83	34.65		5	1174	1208	13.2075	13.59	187.44	193.53	33.07	37.98
6	4775	4642	53.7188	52.2225	127.95	125.27	36.44	26.23		6	4222	3871	47.4975	43.5487	122.06	119.75	31.41	22.94
7	627	710	7.05375	7.9875	107.09	114.77	26.96	30.94		7	656	685	7.38	7.70625	107.28	112.96	30.51	30.23
8	308	232	3.465	2.61	108.88	106.01	27.08	29.58		8	357	315	4.01625	3.54375	108.17	108.12	17.89	20.09
9	8018	7845	90.2025	88.2562	122.61	109.96	39.79	36.99		9	7671	7412	86.2987	83.385	115.88	107.01	32.26	31.96
10	138	102	1.5525	1.1475	67.87	93.99	26.42	41.82		10	108	134	1.215	1.5075	78.87	78.34	31.19	33.09
11	10286	11060	115.718	124.425	129.97	125.33	29.78	29.43		11	10189	10977	114.626	123.491	120.05	122.91	27.81	27.93
12	772	891	8.685	10.0237	116.46	95.74	19.57	16.45		12	752	734	8.46	8.2575	109.65	97.01	18.29	15.61
13	701	409	7.88625	4.60125	121.88	79.78	21.79	21.4		13	744	689	8.37	7.75125	123.52	121.08	24.01	19.81
14	480	480	5.4	5.4	120.16	127.85	22.2	22.93		14	442	426	4.9725	4.7925	123.98	124.94	20.44	20.07
15	824	845	9.27	9.50625	126.39	122.36	34.32	32.87		15	793	766	8.92125	8.6175	114.23	115.96	28.38	33.06
COV										COV
Patients	variance	Standard Deviation	Global Mean	CoV%	error					Patients	variance	Standard Deviation	Global Mean	CoV%	error
1	40.96	11.8841	121.519	0.0977962	3.06845					1	8.8209	3.84015	121.709	0.031552	0.991522
2	74.1321									2	48.7204
3	1.5376									3	12.1801
4	92.7369									4	41.2164
5	812.25									5	37.0881
6	7.1824									6	5.3361
7	58.9824									7	32.2624
8	8.2369									8	0.0025
9	160.023									9	78.6769
10	682.254									10	0.2809
11	21.5296									11	8.1796
12	429.318									12	159.77
13	1772.41									13	5.9536
14	59.1361									14	0.9216
15	16.2409									15	2.9929
95% LoA										95% LoA
Patients	ΔADC%	95% LoA	Upper 95% LoA							Patients	ΔADC%	95% LoA	Upper 95% LoA
1	-5.88614	30.2776	26.5701							1	2.85399	8.73566	7.31391
2	-4.63813									2	-3.76341
3	-1.07948									3	-3.09685
4	9.58352									4	-5.48577
5	-15.1676									5	3.1971
6	-2.11674									6	-1.91059
7	6.92328									7	5.15801
8	-2.67113									8	-0.0462342
9	-10.8784									9	-7.95908
10	32.2748									10	-0.674257
11	-3.63494									11	2.3543
12	-19.5287									12	-12.2327
13	-41.7534									13	-1.99509
14	6.20136									14	0.771332
15	-3.2402									15	1.50311
Protocol S										Protocol S
Patients	Uncertainty %	ΔADC%	Corrected (S)	Chi 2	CCV	DoF				Patients	Uncertainty %	ΔADC%	Corrected (S)	Chi 2	CCV	DoF
1	5.19265	-5.88614	-1.13355	1.28494	63.4121	14				1	5.24317	2.85399	0.544325	0.296289	12.8221	14
2	3.02459	-4.63813	-1.53348	2.35155						2	3.03309	-3.76341	-1.24079	1.53955
3	3.22345	-1.07948	-0.334883	0.112147						3	3.25011	-3.09685	-0.952846	0.907915
4	8.90664	9.58352	1.076	1.15777						4	7.58726	-5.48577	-0.723025	0.522765
5	5.39407	-15.1676	-2.81191	7.90684						5	5.31857	3.1971	0.60112	0.361346
6	3.82695	-2.11674	-0.553113	0.305934						6	4.08412	-1.91059	-0.467809	0.218846
7	8.20751	6.92328	0.843531	0.711545						7	8.25711	5.15801	0.624675	0.390218
8	12.8081	-2.67113	-0.208551	0.0434934						8	11.383	-0.0462342	-0.00406168	1.64973e-05
9	3.80876	-10.8784	-2.85616	8.15766						9	3.94477	-7.95908	-2.01763	4.07082
10	33.2835	32.2748	0.969693	0.940305						10	29.743	-0.674257	-0.0226694	0.000513903
11	3.15863	-3.63494	-1.15079	1.32433						11	3.20983	2.3543	0.733465	0.537971
12	5.94953	-19.5287	-3.2824	10.7742						12	6.25569	-12.2327	-1.95544	3.82376
13	7.97264	-41.7534	-5.23709	27.4271						13	6.05453	-1.99509	-0.329521	0.108584
14	7.27285	6.20136	0.852673	0.72705						14	7.57107	0.771332	0.101879	0.0103793
15	7.489	-3.2402	-0.432661	0.187196						15	8.25666	1.50311	0.182048	0.0331414
										COV							95% LoA
										Patients	variance (S)	Standard Deviation	Global Mean	CoV%	error		Patients	ΔADC% (S)	95% LoA	Upper 95% LoA
										1	1.68236	1.71874	121.709	1.41218	0.443778		1	0.544325	1.69395	1.36554
										2	16.063						2	-1.24079
										3	3.7476						3	-0.952846
										4	5.43232						4	-0.723025
										5	6.97332						5	0.60112
										6	1.30655						6	-0.467809
										7	3.90722						7	0.624675
										8	0.000219625						8	-0.00406168
										9	19.9446						9	-2.01763
										10	0.00944423						10	-0.0226694
										11	2.5483						11	0.733465
										12	25.5399						12	-1.95544
										13	0.983329						13	-0.329521
										14	0.121726						14	0.101879
										15	0.362483						15	0.182048
Post Treatment A										Post treatment B										Post treatment S
Retest				Post treatment						Retest				Post treatment
Tumour	Voxels	ADC	Standard Deviation	Voxels	ADC	Standard Deviation	ΔADC%			lesion	Voxels	ADC	Standard Deviation	Voxels	ADC	Standard Deviation	ΔADC%	Uncertainty %		ΔADC% (S)
1	1936	105.53	27.95	2624	116.54	21.06	9.91579			1	2006	105.55	24.71	2370	117.58	24.78	10.783	4.60787		2.34012
2	7680	181.33	35.06	7722	190	29.04	4.6697			2	7667	181.98	27.16	7679	189.92	26.66	4.26997	2.9461		1.44936
3	10192	114.25	26.35	11047	116.78	25.39	2.19019			3	10014	110.95	25.92	11449	114.63	26.33	3.2627	3.17887		1.02637
4	545	105.3	22.96	593	116.03	18.35	9.69593			4	535	113.82	27.87	540	136.38	25.01	18.0336	7.59055		2.37579
6	4642	125.27	26.23	4744	127.22	32.11	1.54462			6	3871	119.75	22.94	4217	118.72	24.44	-0.86384	3.65093		-0.236608
7	710	114.77	30.94	824	133.34	31.16	14.9692			7	685	112.96	30.23	773	133.27	32.99	16.4968	7.68892		2.14552
8	232	106.01	29.58	402	111.28	29.24	4.85066			8	315	108.12	20.09	344	108.6	19.64	0.442968	8.96898		0.0493889
11	11060	125.33	29.43	10616	131.93	27.51	5.131			11	10977	122.91	27.93	12885	130.88	27.36	6.28078	3.06866		2.04675
12	891	95.74	16.45	990	102.35	16.36	6.67373			12	734	97.01	15.61	909	100.96	15.83	3.9905	5.80719		0.687165
13	409	79.78	21.4	420	94.06	30.85	16.4289			13	689	121.08	19.81	550	110.28	20.76	-9.3361	6.50818		-1.43452
14	480	127.85	22.93	437	138.18	19.49	7.76604			14	426	124.94	20.07	496	133.09	25.97	6.31709	7.26885		0.869063
15	845	122.36	32.87	762	127.53	27.65	4.13782			15	766	115.96	33.06	725	127.5	27.1	9.48	7.36807		1.28663

## Sheet: Median
Protocol A										Protocol B
tumour	Test Voxels	Retest Voxels	Test Volume (cm3)	Restest Volume (cm3)	Test ADC (mm2/s)	Retest ADC (mm2/s)	test StD	retest StD		tumour	Test Voxels	Retest Voxels	Test Volume (cm3)	Restest Volume (cm3)	Test ADC (mm2/s)	Retest ADC (mm2/s)	test StD	retest StD
1	1764	1936	19.845	21.78	110.97	103.91	25.59	27.95		1	1938	2006	21.8025	22.5675	100.21	103.82	26.1	24.71
2	7845	7680	88.2562	86.4	193.37	184.52	27.9	35.06		2	7491	7667	84.2737	86.2537	191.1	184.56	30.51	27.16
3	9340	10192	105.075	114.66	115.46	113.38	26.91	26.35		3	9301	10014	104.636	112.657	112.9	110.61	25.86	25.92
4	394	545	4.4325	6.13125	93.76	101.26	22.27	22.96		4	453	535	5.09625	6.01875	119.56	113.11	26.64	27.87
5	1205	1341	13.5563	15.0862	201.92	179.1	47.83	34.65		5	1174	1208	13.2075	13.59	192.99	195.73	33.07	37.98
6	4775	4642	53.7188	52.2225	122.99	125.29	36.44	26.23		6	4222	3871	47.4975	43.5487	119.11	118.89	31.41	22.94
7	627	710	7.05375	7.9875	105.41	113.14	26.96	30.94		7	656	685	7.38	7.70625	102.47	107.85	30.51	30.23
8	308	232	3.465	2.61	109.69	105.36	27.08	29.58		8	357	315	4.01625	3.54375	108.45	106.96	17.89	20.09
9	8018	7845	90.2025	88.2562	115.11	103.2	39.79	36.99		9	7671	7412	86.2987	83.385	110.56	101.6	32.26	31.96
10	138	102	1.5525	1.1475	67.52	98.78	26.42	41.82		10	108	134	1.215	1.5075	78.66	79.02	31.19	33.09
11	10286	11060	115.718	124.425	127.8	122.18	29.78	29.43		11	10189	10977	114.626	123.491	116.97	119.16	27.81	27.93
12	772	891	8.685	10.0237	114.99	95.25	19.57	16.45		12	752	734	8.46	8.2575	108.61	94.67	18.29	15.61
13	701	409	7.88625	4.60125	120.59	81.22	21.79	21.4		13	744	689	8.37	7.75125	119.14	118.01	24.01	19.81
14	480	480	5.4	5.4	119.2	124.99	22.2	22.93		14	442	426	4.9725	4.7925	122.11	123.07	20.44	20.07
15	824	845	9.27	9.50625	123.22	118.49	34.32	32.87		15	793	766	8.92125	8.6175	109.84	111.28	28.38	33.06
COV										COV
Patients	variance	Standard Deviation	Global Mean	CoV%	error					Patients	variance	Standard Deviation	Global Mean	CoV%	error
1	49.8436	11.4593	120.402	9.51751	2.95878					1	13.0321	3.76463	120.034	3.13631	0.972024
2	78.3225									2	42.7716
3	4.3264									3	5.2441
4	56.25									4	41.6025
5	520.752									5	7.5076
6	5.29									6	0.0484
7	59.7529									7	28.9444
8	18.7489									8	2.2201
9	141.848									9	80.2816
10	977.188									10	0.1296
11	31.5844									11	4.7961
12	389.668									12	194.324
13	1550									13	1.2769
14	33.5241									14	0.9216
15	22.3729									15	2.0736
95% LoA										95% LoA
Patients	ΔADC%	95% LoA	Upper 95% LoA							Patients	ΔADC%	95% LoA	Upper 95% LoA
1	-6.57111	30.6052	27.4559							1	3.5387	9.1341	7.71433
2	-4.6839									2	-3.48187
3	-1.81786									3	-2.04913
4	7.69152									4	-5.54433
5	-11.9784									5	1.40976
6	1.85275									6	-0.184874
7	7.0739									7	5.11601
8	-4.02697									8	-1.38341
9	-10.9111									9	-8.44646
10	37.5947									10	0.456621
11	-4.49636									11	1.85491
12	-18.7785									12	-13.7151
13	-39.0169									13	-0.952983
14	4.74221									14	0.783098
15	-3.91378									15	1.30246
Protocol S										Protocol S
Patients	Uncertainty %	ΔADC%	Corrected (S)	Chi 2	CCV	DoF				Patients	Uncertainty %	ΔADC%	Corrected (S)	Chi 2	CCV	DoF
1	5.23894	-6.57111	-1.25428	1.57322	56.5823	14				1	5.15976	3.5387	0.685826	0.470357	13.5868	14
2	3.01233	-4.6839	-1.55491	2.41775						2	2.97854	-3.48187	-1.16899	1.36653
3	3.22783	-1.81786	-0.563185	0.317177						3	3.23471	-2.04913	-0.633481	0.401298
4	9.16237	7.69152	0.839469	0.704708						4	8.63921	-5.54433	-0.641764	0.411861
5	5.31401	-11.9784	-2.25411	5.08103						5	4.74657	1.40976	0.297005	0.0882119
6	3.85657	1.85275	0.480413	0.230797						6	3.85975	-0.184874	-0.047898	0.00229422
7	8.31941	7.0739	0.850289	0.722991						7	8.88734	5.11601	0.575652	0.331375
8	12.7829	-4.02697	-0.315028	0.0992427						8	8.729	-1.38341	-0.158484	0.0251172
9	3.93912	-10.9111	-2.76993	7.67252						9	3.73188	-8.44646	-2.26332	5.12263
10	32.8783	37.5947	1.14345	1.30748						10	28.1368	0.456621	0.0162286	0.000263367
11	3.17896	-4.49636	-1.41441	2.00056						11	3.18972	1.85491	0.581527	0.338174
12	5.98932	-18.7785	-3.13534	9.83035						12	6.15365	-13.7151	-2.22877	4.96742
13	7.97247	-39.0169	-4.89396	23.9508						13	6.26841	-0.952983	-0.15203	0.023113
14	7.36926	4.74221	0.643512	0.414108						14	7.18453	0.783098	0.108998	0.0118805
15	7.68168	-3.91378	-0.509495	0.259586						15	8.03869	1.30246	0.162024	0.0262517
										COV							95% LoA
										Patients	variance (S)	Standard Deviation	Global Mean	CoV%	error		Patients	ΔADC% (S)	95% LoA	Upper 95% LoA
										1	2.52572	1.6695	120.034	1.39086	0.431063		1	0.685826	1.75361	1.42911
										2	14.3599						2	-1.16899
										3	1.6212						3	-0.633481
										4	4.81555						4	-0.641764
										5	1.58169						5	0.297005
										6	0.0125397						6	-0.047898
										7	3.25681						7	0.575652
										8	0.254336						8	-0.158484
										9	21.5124						9	-2.26332
										10	0.00460606						10	0.0162286
										11	1.50361						11	0.581527
										12	31.5786						12	-2.22877
										13	0.203704						13	-0.15203
										14	0.128276						14	0.108998
										15	0.257952						15	0.162024
Post Treatment A										Post treatment B										Post treatment S
Retest				Post treatment						Retest				Post treatment
Tumour	Voxels	ADC	Standard Deviation	Voxels	ADC	Standard Deviation	ΔADC%			lesion	Voxels	ADC	Standard Deviation	Voxels	ADC	Standard Deviation	ΔADC%	Uncertainty %		ΔADC% (S)
1	1936	103.91	27.95	2624	114.81	21.06	9.96708			1	2006	103.82	24.71	2370	114.39	24.78	9.68792	4.67818		2.07087
2	7680	184.52	35.06	7722	193.48	29.04	4.74074			2	7667	184.56	27.16	7679	192.23	26.66	4.07123	2.93884		1.38532
3	10192	113.38	26.35	11047	116.3	25.39	2.54267			3	10014	110.61	25.92	11449	113.63	26.33	2.69354	3.18479		0.845753
4	545	101.26	22.96	593	114.74	18.35	12.4815			4	535	113.11	27.87	540	137.8	25.01	19.6804	7.57203		2.59909
6	4642	125.29	26.23	4744	125.01	32.11	-0.223732			6	3871	118.89	22.94	4217	117.83	24.44	-0.895573	3.66372		-0.244443
7	710	113.14	30.94	824	130.29	31.16	14.0903			7	685	107.85	30.23	773	128.53	32.99	17.4973	7.97535		2.19392
8	232	105.36	29.58	402	114.62	29.24	8.41895			8	315	106.96	20.09	344	107.84	19.64	0.819367	9.04131		0.0906248
11	11060	122.18	29.43	10616	130.59	27.51	6.65427			11	10977	119.16	27.93	12885	129.1	27.36	8.00773	3.08575		2.59507
12	891	95.25	16.45	990	102.61	16.36	7.4396			12	734	94.67	15.61	909	100.31	15.83	5.78521	5.87467		0.984771
13	409	81.22	21.4	420	92.25	30.85	12.7169			13	689	118.01	19.81	550	108.14	20.76	-8.72872	6.63516		-1.31552
14	480	124.99	22.93	437	136.93	19.49	9.11729			14	426	123.07	20.07	496	130.92	25.97	6.18135	7.36861		0.838876
15	845	118.49	32.87	762	127.5	27.65	7.3255			15	766	111.28	33.06	725	128.67	27.1	14.4947	7.4498		1.94565

## Sheet: 20th percentile
Protocol A										Protocol B
tumour	Test Voxels	Retest Voxels	Test Volume (cm3)	Restest Volume (cm3)	Test ADC (mm2/s)	Retest ADC (mm2/s)	test StD	retest StD		tumour	Test Voxels	Retest Voxels	Test Volume (cm3)	Restest Volume (cm3)	Test ADC (mm2/s)	Retest ADC (mm2/s)	test StD	retest StD
1	1764	1936	19.845	21.78	93.19	83.88	25.59	27.95		1	1938	2006	21.8025	22.5675	83.93	86.95	26.1	24.71
2	7845	7680	88.2562	86.4	168.1	152.47	27.9	35.06		2	7491	7667	84.2737	86.2537	167.24	161.71	30.51	27.16
3	9340	10192	105.075	114.66	93.61	92.91	26.91	26.35		3	9301	10014	104.636	112.657	93.23	90.63	25.86	25.92
4	394	545	4.4325	6.13125	77.25	86.4	22.27	22.96		4	453	535	5.09625	6.01875	96.66	89.94	26.64	27.87
5	1205	1341	13.5563	15.0862	161.79	146.66	47.83	34.65		5	1174	1208	13.2075	13.59	163.54	167.99	33.07	37.98
6	4775	4642	53.7188	52.2225	102.56	104.02	36.44	26.23		6	4222	3871	47.4975	43.5487	100.37	100.73	31.41	22.94
7	627	710	7.05375	7.9875	86.51	89.47	26.96	30.94		7	656	685	7.38	7.70625	83.36	89.91	30.51	30.23
8	308	232	3.465	2.61	92.71	86.58	27.08	29.58		8	357	315	4.01625	3.54375	95.64	92.91	17.89	20.09
9	8018	7845	90.2025	88.2562	97.65	83.64	39.79	36.99		9	7671	7412	86.2987	83.385	91.96	82.42	32.26	31.96
10	138	102	1.5525	1.1475	47.87	59	26.42	41.82		10	108	134	1.215	1.5075	51.39	44.44	31.19	33.09
11	10286	11060	115.718	124.425	104.1	99.98	29.78	29.43		11	10189	10977	114.626	123.491	95.95	98.71	27.81	27.93
12	772	891	8.685	10.0237	99.88	83.22	19.57	16.45		12	752	734	8.46	8.2575	94.46	84.27	18.29	15.61
13	701	409	7.88625	4.60125	104.52	60.55	21.79	21.4		13	744	689	8.37	7.75125	103.99	104.55	24.01	19.81
14	480	480	5.4	5.4	103.58	109.27	22.2	22.93		14	442	426	4.9725	4.7925	106.86	108.07	20.44	20.07
15	824	845	9.27	9.50625	96.38	93.36	34.32	32.87		15	793	766	8.92125	8.6175	90.25	85.52	28.38	33.06
COV										COV
Patients	variance	Standard Deviation	Global Mean	CoV%	error					Patients	variance	Standard Deviation	Global Mean	CoV%	error
1	86.6761	10.4596	98.7037	10.597	2.70067					1	9.1204	3.81587	100.253	3.80625	0.985253
2	244.297									2	30.5809
3	0.49									3	6.76
4	83.7225									4	45.1584
5	228.917									5	19.8025
6	2.1316									6	0.1296
7	8.7616									7	42.9025
8	37.5769									8	7.4529
9	196.28									9	91.0116
10	123.877									10	48.3025
11	16.9744									11	7.6176
12	277.556									12	103.836
13	1933.36									13	0.3136
14	32.3761									14	1.4641
15	9.1204									15	22.3729
95% LoA										95% LoA
Patients	ΔADC%	95% LoA	Upper 95% LoA							Patients	ΔADC%	95% LoA	Upper 95% LoA
1	-10.5156	31.3947	25.4161							1	3.53464	11.8598	9.20088
2	-9.75138									2	-3.36221
3	-0.75059									3	-2.82824
4	11.1824									4	-7.20257
5	-9.81034									5	2.68452
6	1.4135									6	0.358031
7	3.36402									7	7.56045
8	-6.83808									8	-2.89578
9	-15.4559									9	-10.9416
10	20.829									10	-14.5049
11	-4.03763									11	2.83571
12	-18.1977									12	-11.4027
13	-53.2744									13	0.537067
14	5.34649									14	1.12595
15	-3.1833									15	-5.38203
Protocol S										Protocol S
Patients	Uncertainty %	ΔADC%	Corrected (S)	Chi 2	CCV	DoF				Patients	Uncertainty %	ΔADC%	Corrected (S)	Chi 2	CCV	DoF
1	6.09299	-10.5156	-1.72586	2.97858	69.5105	14				1	5.91318	3.53464	0.597757	0.357313	14.3589	14
2	3.13846	-9.75138	-3.10705	9.65379						2	3.07145	-3.36221	-1.09467	1.1983
3	3.48301	-0.75059	-0.2155	0.0464404						3	3.47984	-2.82824	-0.81275	0.660562
4	10.7663	11.1824	1.03865	1.0788						4	10.5963	-7.20257	-0.679724	0.462025
5	6.25612	-9.81034	-1.56812	2.459						5	5.32661	2.68452	0.503984	0.254
6	4.28656	1.4135	0.329751	0.108736						6	4.24746	0.358031	0.0842929	0.00710529
7	10.1329	3.36402	0.33199	0.110218						7	10.6328	7.56045	0.711049	0.505591
8	15.1936	-6.83808	-0.450064	0.202558						8	9.85577	-2.89578	-0.293816	0.0863279
9	4.40522	-15.4559	-3.50854	12.3098						9	4.15364	-10.9416	-2.63422	6.93913
10	48.7831	20.829	0.426972	0.182305						10	46.4878	-14.5049	-0.312014	0.0973528
11	3.41281	-4.03763	-1.18308	1.39968						11	3.41457	2.83571	0.830474	0.689687
12	6.70829	-18.1977	-2.71272	7.35884						12	6.84053	-11.4027	-1.66693	2.77865
13	9.55325	-53.2744	-5.57657	31.0981						13	6.97815	0.537067	0.0769642	0.00592348
14	8.32306	5.34649	0.64237	0.41264						14	8.06572	1.12595	0.139597	0.0194872
15	9.55746	-3.1833	-0.33307	0.110936						15	9.86792	-5.38203	-0.545407	0.297469
										COV							95% LoA
										Patients	variance (S)	Standard Deviation	Global Mean	CoV%	error		Patients	ΔADC% (S)	95% LoA	Upper 95% LoA
										1	1.54238	1.51764	100.253	1.51382	0.391853		1	0.597757	1.79837	1.45867
										2	9.95651						2	-1.09467
										3	1.94262						3	-0.81275
										4	4.26171						4	-0.679724
										5	3.71766						5	0.503984
										6	0.0305123						6	0.0842929
										7	4.03492						7	0.711049
										8	0.756197						8	-0.293816
										9	21.9113						9	-2.63422
										10	1.03904						10	-0.312014
										11	2.23091						11	0.830474
										12	15.1795						12	-1.66693
										13	0.0449403						13	0.0769642
										14	0.181521						14	0.139597
										15	2.26724						15	-0.545407
Post Treatment A										Post treatment B										Post treatment S
Retest				Post treatment						Retest				Post treatment
Tumour	Voxels	ADC	Standard Deviation	Voxels	ADC	Standard Deviation	ΔADC%			lesion	Voxels	ADC	Standard Deviation	Voxels	ADC	Standard Deviation	ΔADC%	Uncertainty %		ΔADC% (S)
1	1936	83.88	27.95	2624	99.21	21.06	16.7459			1	2006	86.95	24.71	2370	98.99	24.78	12.9504	5.24171		2.47065
2	7680	152.47	35.06	7722	168.67	29.04	10.0891			2	7667	161.71	27.16	7679	169.9	26.66	4.93954	3.01774		1.63683
3	10192	92.91	26.35	11047	96.64	25.39	3.93564			3	10014	90.63	25.92	11449	93.44	26.33	3.05319	3.41361		0.894416
4	545	86.4	22.96	593	102.71	18.35	17.2492			4	535	89.94	27.87	540	119.09	25.01	27.8907	8.92749		3.12414
6	4642	104.02	26.23	4744	104.26	32.11	0.230459			6	3871	100.73	22.94	4217	99.97	24.44	-0.757349	3.99079		-0.189774
7	710	89.47	30.94	824	110.54	31.16	21.0689			7	685	89.91	30.23	773	109.88	32.99	19.991	9.29715		2.15023
8	232	86.58	29.58	402	89.77	29.24	3.61781			8	315	92.91	20.09	344	94	19.64	1.16634	10.2806		0.113451
11	11060	99.98	29.43	10616	108.86	27.51	8.50412			11	10977	98.71	27.93	12885	106.83	27.36	7.90114	3.26635		2.41895
12	891	83.22	16.45	990	88.75	16.36	6.43135			12	734	84.27	15.61	909	87.74	15.83	4.03465	6.51076		0.61969
13	409	60.55	21.4	420	65.43	30.85	7.74726			13	689	104.55	19.81	550	94.85	20.76	-9.72919	7.38734		-1.31701
14	480	109.27	22.93	437	120.04	19.49	9.3934			14	426	108.07	20.07	496	113.33	25.97	4.75158	8.31372		0.571535
15	845	93.36	32.87	762	102.38	27.65	9.21631			15	766	85.52	33.06	725	102.81	27.1	18.3614	9.2497		1.98508

## Sheet: 5th percentile
Protocol A										Protocol B
tumour	Test Voxels	Retest Voxels	Test Volume (cm3)	Restest Volume (cm3)	Test ADC (mm2/s)	Retest ADC (mm2/s)	test StD	retest StD		tumour	Test Voxels	Retest Voxels	Test Volume (cm3)	Restest Volume (cm3)	Test ADC (mm2/s)	Retest ADC (mm2/s)	test StD	retest StD
1	1764	1936	19.845	21.78	72.28	64.46	25.59	27.95		1	1938	2006	21.8025	22.5675	64.13	69.85	26.1	24.71
2	7845	7680	88.2562	86.4	139.47	121.28	27.9	35.06		2	7491	7667	84.2737	86.2537	135.99	133.06	30.51	27.16
3	9340	10192	105.075	114.66	71.15	72.24	26.91	26.35		3	9301	10014	104.636	112.657	74.46	68.7	25.86	25.92
4	394	545	4.4325	6.13125	62.63	76.79	22.27	22.96		4	453	535	5.09625	6.01875	79.86	66.51	26.64	27.87
5	1205	1341	13.5563	15.0862	123.8	110.12	47.83	34.65		5	1174	1208	13.2075	13.59	121.34	126.05	33.07	37.98
6	4775	4642	53.7188	52.2225	82.69	83.3	36.44	26.23		6	4222	3871	47.4975	43.5487	81.99	84.54	31.41	22.94
7	627	710	7.05375	7.9875	69.73	72.77	26.96	30.94		7	656	685	7.38	7.70625	68.23	70.63	30.51	30.23
8	308	232	3.465	2.61	58.62	54.67	27.08	29.58		8	357	315	4.01625	3.54375	77.53	76.55	17.89	20.09
9	8018	7845	90.2025	88.2562	81.88	67.92	39.79	36.99		9	7671	7412	86.2987	83.385	77.35	67.97	32.26	31.96
10	138	102	1.5525	1.1475	22.85	20.16	26.42	41.82		10	108	134	1.215	1.5075	27.42	24.61	31.19	33.09
11	10286	11060	115.718	124.425	85.39	82.77	29.78	29.43		11	10189	10977	114.626	123.491	79.73	82.56	27.81	27.93
12	772	891	8.685	10.0237	89.97	69.13	19.57	16.45		12	752	734	8.46	8.2575	82.1	74.62	18.29	15.61
13	701	409	7.88625	4.60125	86.65	43.62	21.79	21.4		13	744	689	8.37	7.75125	88.62	92.93	24.01	19.81
14	480	480	5.4	5.4	83.79	94.21	22.2	22.93		14	442	426	4.9725	4.7925	95.62	96.73	20.44	20.07
15	824	845	9.27	9.50625	77.15	77.87	34.32	32.87		15	793	766	8.92125	8.6175	73.47	68.27	28.38	33.06
COV										COV
Patients	variance	Standard Deviation	Global Mean	CoV%	error					Patients	variance	Standard Deviation	Global Mean	CoV%	error
1	61.1524	10.6615	77.312	13.7903	2.75279					1	32.7184	4.06119	81.0473	5.01089	1.0486
2	330.876									2	8.5849
3	1.1881									3	33.1776
4	200.506									4	178.222
5	187.142									5	22.1841
6	0.3721									6	6.5025
7	9.2416									7	5.76
8	15.6025									8	0.9604
9	194.882									9	87.9844
10	7.2361									10	7.8961
11	6.8644									11	8.0089
12	434.306									12	55.9504
13	1851.58									13	18.5761
14	108.576									14	1.2321
15	0.5184									15	27.04
95% LoA										95% LoA
Patients	ΔADC%	95% LoA	Upper 95% LoA							Patients	ΔADC%	95% LoA	Upper 95% LoA
1	-11.4378	37.5334	28.7927							1	8.53859	14.8313	12.0261
2	-13.9521									2	-2.17803
3	1.52033									3	-8.04694
4	20.3127									4	-18.2414
5	-11.6963									5	3.80775
6	0.734984									6	3.06251
7	4.26667									7	3.45672
8	-6.97325									8	-1.27207
9	-18.6382									9	-12.9094
10	-12.5087									10	-10.8015
11	-3.11608									11	3.48758
12	-26.1974									12	-9.54569
13	-66.0628									13	4.748
14	11.7079									14	1.15415
15	0.928912									15	-7.33738
Protocol S										Protocol S
Patients	Uncertainty %	ΔADC%	Corrected (S)	Chi 2	CCV	DoF				Patients	Uncertainty %	ΔADC%	Corrected (S)	Chi 2	CCV	DoF
1	7.58385	-11.4378	-1.50817	2.27459	82.8627	14				1	7.23961	8.53859	1.17943	1.39105	19.5515	14
2	3.35722	-13.9521	-4.15583	17.271						2	3.25913	-2.17803	-0.668286	0.446606
3	3.95671	1.52033	0.384241	0.147641						3	3.92938	-8.04694	-2.04789	4.19386
4	12.4983	20.3127	1.62524	2.6414						4	13.4234	-18.2414	-1.35893	1.84669
5	7.95318	-11.6963	-1.47064	2.1628						5	6.73922	3.80775	0.565014	0.31924
6	4.96334	0.734984	0.148083	0.0219284						6	4.79664	3.06251	0.63847	0.407644
7	12.3689	4.26667	0.34495	0.11899						7	13.1198	3.45672	0.263473	0.0694178
8	23.8215	-6.97325	-0.29273	0.0856908						8	11.9265	-1.27207	-0.106659	0.0113761
9	5.02378	-18.6382	-3.70999	13.7641						9	4.66561	-12.9094	-2.76693	7.65593
10	111.401	-12.5087	-0.112286	0.0126081						10	85.3341	-10.8015	-0.126579	0.0160221
11	3.71888	-3.11608	-0.837907	0.702088						11	3.70036	3.48758	0.942498	0.888302
12	7.64426	-26.1974	-3.42706	11.7448						12	7.65652	-9.54569	-1.24674	1.55436
13	11.9647	-66.0628	-5.52149	30.4869						13	7.86219	4.748	0.603903	0.364699
14	9.81871	11.7079	1.1924	1.42183						14	8.91521	1.15415	0.129458	0.0167594
15	11.5353	0.928912	0.080528	0.00648476						15	12.0693	-7.33738	-0.607937	0.369587
										COV							95% LoA
										Patients	variance (S)	Standard Deviation	Global Mean	CoV%	error		Patients	ΔADC% (S)	95% LoA	Upper 95% LoA
										1	4.51936	1.49672	81.0473	1.84672	0.38645		1	1.17943	2.15518	1.848
										2	2.6341						2	-0.668286
										3	8.44348						3	-2.04789
										4	13.277						4	-1.35893
										5	3.29179						5	0.565014
										6	1.35564						6	0.63847
										7	0.43903						7	0.263473
										8	0.0805265						8	-0.106659
										9	18.8581						9	-2.76693
										10	0.0925316						10	-0.126579
										11	2.16436						11	0.942498
										12	7.30755						12	-1.24674
										13	2.36271						13	0.603903
										14	0.138202						14	0.129458
										15	2.24039						15	-0.607937
Post Treatment A										Post treatment B										Post treatment S
Retest				Post treatment						Retest				Post treatment
Tumour	Voxels	ADC	Standard Deviation	Voxels	ADC	Standard Deviation	ΔADC%			lesion	Voxels	ADC	Standard Deviation	Voxels	ADC	Standard Deviation	ΔADC%	Uncertainty %		ΔADC% (S)
1	1936	64.46	27.95	2624	86.33	21.06	29.0072			1	2006	69.85	24.71	2370	84.46	24.78	18.9359	6.05948		3.12501
2	7680	121.28	35.06	7722	135.46	29.04	11.0462			2	7667	133.06	27.16	7679	144.99	26.66	8.58119	3.16054		2.7151
3	10192	72.24	26.35	11047	75.7	25.39	4.67757			3	10014	68.7	25.92	11449	72.73	26.33	5.69893	3.8547		1.47844
4	545	76.79	22.96	593	87	18.35	12.4672			4	535	66.51	27.87	540	92.11	25.01	32.2784	11.5577		2.7928
6	4642	83.3	26.23	4744	83.41	32.11	0.131966			6	3871	84.54	22.94	4217	80.99	24.44	-4.28925	4.4851		-0.956335
7	710	72.77	30.94	824	93.39	31.16	24.8195			7	685	70.63	30.23	773	93.58	32.99	27.952	11.216		2.49214
8	232	54.67	29.58	402	54.12	29.24	-1.01112			8	315	76.55	20.09	344	81.04	19.64	5.69833	12.0647		0.472313
11	11060	82.77	29.43	10616	88.12	27.51	6.26134			11	10977	82.56	27.93	12885	89.38	27.36	7.933	3.49762		2.26811
12	891	69.13	16.45	990	75.07	16.36	8.23856			12	734	74.62	15.61	909	75.17	15.83	0.734361	7.33454		0.100124
13	409	43.62	21.4	420	46.07	30.85	5.46326			13	689	92.93	19.81	550	78.29	20.76	-17.1008	8.43489		-2.02739
14	480	94.21	22.93	437	108.01	19.49	13.6485			14	426	96.73	20.07	496	93.62	25.97	-3.26766	9.5013		-0.343918
15	845	77.87	32.87	762	84.27	27.65	7.89441			15	766	68.27	33.06	725	84.96	27.1	21.7842	11.2036		1.9444

## Sheet: 95th percentile
Protocol A										Protocol B
tumour	Test Voxels	Retest Voxels	Test Volume (cm3)	Restest Volume (cm3)	Test ADC (mm2/s)	Retest ADC (mm2/s)	test StD	retest StD		tumour	Test Voxels	Retest Voxels	Test Volume (cm3)	Restest Volume (cm3)	Test ADC (mm2/s)	Retest ADC (mm2/s)	test StD	retest StD
1	1764	1936	19.845	21.78	156.06	154.29	25.59	27.95		1	1938	2006	21.8025	22.5675	149.4	145.44	26.1	24.71
2	7845	7680	88.2562	86.4	230.3	230.14	27.9	35.06		2	7491	7667	84.2737	86.2537	234.95	222.14	30.51	27.16
3	9340	10192	105.075	114.66	159.32	158.7	26.91	26.35		3	9301	10014	104.636	112.657	159.78	155.12	25.86	25.92
4	394	545	4.4325	6.13125	137.4	147.31	22.27	22.96		4	453	535	5.09625	6.01875	167.78	158.57	26.64	27.87
5	1205	1341	13.5563	15.0862	280.28	220.53	47.83	34.65		5	1174	1208	13.2075	13.59	230.99	256.06	33.07	37.98
6	4775	4642	53.7188	52.2225	180.75	167.69	36.44	26.23		6	4222	3871	47.4975	43.5487	167.36	159.32	31.41	22.94
7	627	710	7.05375	7.9875	150.71	159.25	26.96	30.94		7	656	685	7.38	7.70625	164.42	169.19	30.51	30.23
8	308	232	3.465	2.61	155.13	152.72	27.08	29.58		8	357	315	4.01625	3.54375	138.68	144.14	17.89	20.09
9	8018	7845	90.2025	88.2562	180.22	167.03	39.79	36.99		9	7671	7412	86.2987	83.385	168.55	162.57	32.26	31.96
10	138	102	1.5525	1.1475	109.54	168.15	26.42	41.82		10	108	134	1.215	1.5075	140.76	130.39	31.19	33.09
11	10286	11060	115.718	124.425	181.75	178.36	29.78	29.43		11	10189	10977	114.626	123.491	169.58	174.72	27.81	27.93
12	772	891	8.685	10.0237	148.6	122.7	19.57	16.45		12	752	734	8.46	8.2575	141.94	126.64	18.29	15.61
13	701	409	7.88625	4.60125	161.21	112.68	21.79	21.4		13	744	689	8.37	7.75125	167.84	156.91	24.01	19.81
14	480	480	5.4	5.4	160.12	169.55	22.2	22.93		14	442	426	4.9725	4.7925	167.42	162.22	20.44	20.07
15	824	845	9.27	9.50625	188.83	182.53	34.32	32.87		15	793	766	8.92125	8.6175	168.65	174.9	28.38	33.06
COV										COV
Patients	variance	Standard Deviation	Global Mean	CoV%	error					Patients	variance	Standard Deviation	Global Mean	CoV%	error
1	3.1329	18.8824	169.062	11.1689	4.8754					1	15.6816	7.35165	167.881	4.37908	1.89819
2	0.0256									2	164.096
3	0.3844									3	21.7156
4	98.2081									4	84.8241
5	3570.06									5	628.505
6	170.564									6	64.6416
7	72.9316									7	22.7529
8	5.8081									8	29.8116
9	173.976									9	35.7604
10	3435.13									10	107.537
11	11.4921									11	26.4196
12	670.81									12	234.09
13	2355.16									13	119.465
14	88.9249									14	27.04
15	39.69									15	39.0625
95% LoA										95% LoA
Patients	ΔADC%	95% LoA	Upper 95% LoA							Patients	ΔADC%	95% LoA	Upper 95% LoA
1	-1.14065	32.4087	29.6406							1	-2.6862	10.7164	8.66852
2	-0.0694987									2	-5.60502
3	-0.389913									3	-2.95967
4	6.96147									4	-5.64425
5	-23.8613									5	10.2946
6	-7.49627									6	-4.92225
7	5.51039									7	2.85963
8	-1.5657									8	3.86111
9	-7.59683									9	-3.61198
10	42.2125									10	-7.6489
11	-1.88276									11	2.98577
12	-19.0933									12	-11.3933
13	-35.4376									13	-6.73133
14	5.72087									14	-3.15496
15	-3.39293									15	3.63848
Protocol S										Protocol S
Patients	Uncertainty %	ΔADC%	Corrected (S)	Chi 2	CCV	DoF				Patients	Uncertainty %	ΔADC%	Corrected (S)	Chi 2	CCV	DoF
1	4.10062	-1.14065	-0.278164	0.0773754	95.7317	14				1	4.05485	-2.6862	-0.662467	0.438863	25.3892	14
2	2.90109	-0.0694987	-0.0239561	0.000573893						2	2.87661	-5.60502	-1.94848	3.79658
3	2.96302	-0.389913	-0.131593	0.0173167						3	2.95917	-2.95967	-1.00017	1.00034
4	6.56836	6.96147	1.05985	1.12328						4	6.4337	-5.64425	-0.877294	0.769646
5	4.45948	-23.8613	-5.3507	28.63						5	4.12525	10.2946	2.49552	6.22761
6	3.33282	-7.49627	-2.24922	5.05901						6	3.35325	-4.92225	-1.46791	2.15475
7	6.15646	5.51039	0.895058	0.801129						7	5.96908	2.85963	0.479073	0.229511
8	9.14887	-1.5657	-0.171136	0.0292874						8	6.8884	3.86111	0.560524	0.314187
9	3.22006	-7.59683	-2.35922	5.56593						9	3.13914	-3.61198	-1.15063	1.32394
10	20.0565	42.2125	2.10468	4.42967						10	16.5533	-7.6489	-0.462077	0.213515
11	2.91649	-1.88276	-0.645557	0.416744						11	2.91627	2.98577	1.02383	1.04823
12	4.93573	-19.0933	-3.86837	14.9643						12	4.96329	-11.3933	-2.29551	5.26935
13	6.14768	-35.4376	-5.76439	33.2281						13	4.93415	-6.73133	-1.36423	1.86113
14	5.74258	5.72087	0.99622	0.992455						14	5.62962	-3.15496	-0.560421	0.314072
15	5.3887	-3.39293	-0.629638	0.396445						15	5.56498	3.63848	0.653817	0.427477
										COV							95% LoA
										Patients	variance (S)	Standard Deviation	Global Mean	CoV%	error		Patients	ΔADC% (S)	95% LoA	Upper 95% LoA
										1							1
										2							2
										3							3
										4							4
										5							5
										6							6
										7							7
										8							8
										9							9
										10							10
										11							11
										12							12
										13							13
										14							14
										15							15
Post Treatment A										Post treatment B										Post treatment S
Retest				Post treatment						Retest				Post treatment
Tumour	Voxels	ADC	Standard Deviation	Voxels	ADC	Standard Deviation	ΔADC%			lesion	Voxels	ADC	Standard Deviation	Voxels	ADC	Standard Deviation	ΔADC%	Uncertainty %		ΔADC% (S)
1	1936	64.46	27.95	2624	86.33	21.06	29.0072			1	2006	69.85	24.71	2370	84.46	24.78	18.9359
2	7680	121.28	35.06	7722	135.46	29.04	11.0462			2	7667	133.06	27.16	7679	144.99	26.66	8.58119
3	10192	72.24	26.35	11047	75.7	25.39	4.67757			3	10014	68.7	25.92	11449	72.73	26.33	5.69893
4	545	76.79	22.96	593	87	18.35	12.4672			4	535	66.51	27.87	540	92.11	25.01	32.2784
6	4642	83.3	26.23	4744	83.41	32.11	0.131966			6	3871	84.54	22.94	4217	80.99	24.44	-4.28925
7	710	72.77	30.94	824	93.39	31.16	24.8195			7	685	70.63	30.23	773	93.58	32.99	27.952
8	232	54.67	29.58	402	54.12	29.24	-1.01112			8	315	76.55	20.09	344	81.04	19.64	5.69833
11	11060	82.77	29.43	10616	88.12	27.51	6.26134			11	10977	82.56	27.93	12885	89.38	27.36	7.933
12	891	69.13	16.45	990	75.07	16.36	8.23856			12	734	74.62	15.61	909	75.17	15.83	0.734361
13	409	43.62	21.4	420	46.07	30.85	5.46326			13	689	92.93	19.81	550	78.29	20.76	-17.1008
14	480	94.21	22.93	437	108.01	19.49	13.6485			14	426	96.73	20.07	496	93.62	25.97	-3.26766
15	845	77.87	32.87	762	84.27	27.65	7.89441			15	766	68.27	33.06	725	84.96	27.1	21.7842
